# Supplementary material for: Association is not causation: treatment effects cannot be estimated from observational data in heart failure
Source: Eur Heart J. 2018 Aug 1;39(37):3417–38. doi: 10.1093/eurheartj/ehy407 (PMC6166137; doi:10.1093/eurheartj/ehy407)
Supplement: Supplementary Data [file ehy407_suppl_data.zip]

Archive with 21 entries (21 files):
- Supplementary - Figure 1 - Rush - Association not causation.docx
- Supplementary - Figure 2 - Rush - Association not causation.docx
- Supplementary - Figure 3 - Rush - Association not causation.docx
- Supplementary - Figure 4 - Rush - Association not causation.docx
- Supplementary - Figure 5 - Rush - Association not causation.docx
- Supplementary - Figure 6 - Rush - Association not causation.tif
- Supplementary - Figure 7 - Rush - Association not causation.tif
- Supplementary - Figure 8 - Rush - Association not causation.tif
- Supplementary - Figure 9 - Rush - Association not causation.tif
- Supplementary - Figure 10 - Rush - Association not causation.tif
- Supplementary - Figure 11 - Rush - Association not causation.tif
- Supplementary - Figure 12 - Rush - Association not causation.tif
- Supplementary - Figure 13 - Rush - Association not causation.tif
- Supplementary - Figure 14 - Rush - Association not causation.tif
- Supplementary - Figure 15 - Rush - Association not causation.tif
- Supplementary - Figure 16 - Rush - Association not causation.tif
- Supplementary - Figure 17 - Rush - Association not causation.tif
- Supplementary - Figure 18 - Rush - Association not causation.tif
- Supplementary - Figure 19 - Rush - Association not causation.tif
- Supplementary - Table 1 - Rush - Association not causation.docx
- Supplementary - Table 2 - Rush - Association not causation.docx
